# Supplementary material for: Genome-Wide Identification and Analysis of OsSPXs Revealed Its Genetic Influence on Cold Tolerance of Dongxiang Wild Rice (DXWR)
Source: Int J Mol Sci. 2023 May 15;24(10):8755. doi: 10.3390/ijms24108755 (PMC10218074; doi:10.3390/ijms24108755)
Supplement: Supplementary file 1 [file ijms-24-08755-s001.zip]

Archive with 1 entries (1 files):
- ijms-2366975-supplementary.xlsx
