# Supplementary material for: Genome-Wide Identification and Analysis of OsSPXs Revealed Its Genetic Influence on Cold Tolerance of Dongxiang Wild Rice (DXWR)
Source: Int J Mol Sci. 2023 May 15;24(10):8755. doi: 10.3390/ijms24108755 (PMC10218074; doi:10.3390/ijms24108755)
Supplement: Supplementary file 1 [file ijms-24-08755-s001.zip › ijms-2366975-supplementary.xlsx]

## Sheet: Table S1
Table S1. Primers used in the study.
Primer	Forward primer sequence (5'-3')	Purpose
Ubq-qRT-F	AACCAGCTGAGGCCCAAGA	qRT-PCR, Reference gene
Ubq-qRT-R	ACGATTGATTTAACCAGTCCATGA
ACTIN1-qRT-F	ACATCGCCCTGGACTATGACCA	qRT-PCR, Reference gene
ACTIN1-qRT-R	GTCGTACTCAGCCTTGGCAAT
OsSPX1RTF	AGCTCGACAAGTTCAACTCC	qRT-PCR, target gene
OsSPX1RTR	CTTAACTAATCCGGTGTAGTTGAG
OsSPX2RTF	AGTACGTCATCAAGCAGAAGG
OsSPX2RTR	TTAACCAATCCGGTGTAGTTGAG
OsSPX4RTF	AAATTCGGGAAGGATTTCAGGA
OsSPX4RTR	CTTTCTTTGAGCACCTGGAGG
OsSPX6RTF	CATATGCTGAGATGAAGTTTGGG
OsSPX6RTR	AACTCCCTATGGCGGATGAC
actin-M-F	CTCAACCCCAAGGCTAACAG	cDNA detection
actin-M-R	ACCTCAGGGCATCGGAAC
